# Supplementary material for: EVA-1 Functions as an UNC-40 Co-receptor to Enhance Attraction to the MADD-4 Guidance Cue in Caenorhabditis elegans
Source: PLoS Genet. 2014 Aug 14;10(8):e1004521. doi: 10.1371/journal.pgen.1004521 (PMC4133157; doi:10.1371/journal.pgen.1004521)
Supplement: Dataset S1 — Contiguous dataset for figures presented throughout manuscript. Dataset S1 contains all relevant data with regards to Figures 1 through S4. Data for figures are separated into separate worksheets, and data points are given a number that corresponds with the raw data as presented in Dataset S2. Significance was determined using a two-sample equal variance Student's t-test. (XLSX) [file pgen.1004521.s001.xlsx]

## Sheet: Figure 1
Figure 1: EVA-1 Functions with UNC-40 to Mediate Muscle Arm Attraction to MADD-4
Figure 1F: Quantification of muscle arm extension into the lateral space in response to CAN-expressed MADD-4::YFP (CAN-MADD-4). The pound sign (#) next to the x-axis labels indicate that these animals are also mutant for madd-4(tr185), which increases the sensitivity of the assay. All of the alleles used are predicted to be null for the indicated gene, except for tr185, which is a null allele of …
Genotype		Mean	S.E.M.	p-value			comparison
trIs30	1	0.85	0.232549				-
trIs63	2	8.9	0.699248				-
unc-40(n324); trIs63	3	1.8	0.337171	1.92066e-11			2	*
madd-4(tr185); trIs63	4	11.85	0.768714	0.00361545			2	*
unc-6(ev400); madd-4(tr185); trIs63	5	11.65	0.572506	0.417913			4	NS
eva-1(ev751) madd-4(tr185); trIs63	6	2.35	0.392529	1.11197e-13			4	*
eva-1(tm974) madd-4(tr185); trIs63	7	2.85	0.326666	2.05784e-13			4	*
eva-1(tr301) madd-4(tr185); trIs63	8	1.95	0.336194	1.41699e-14			4	*
eva-1(ok1133) madd-4(tr185); trIs63	9	1.95	0.223312	3.40422e-15			4	*
unc-40(n324) madd-4(tr185); trIs63	10	1.45	0.256238	1.08418e-15			4	*
unc-40(n324) eva-1(ok1133) madd-4(tr185); trIs63	11	1.9	0.228266	3.07723e-15			4	*
unc-6(ev400); unc-40(n324) madd-4(tr185); trIs63	12	2.35	0.274101	2.1284e-14	0.132494	0.0107361	4, 9, 10	*, NS, NS
unc-6(ev400); eva-1(ok1133) madd-4(tr185); trIs63	13	8	0.619847	1.72767e-11			9	*
unc-6(ev400); unc-40(n324) eva-1(ok1133) madd-4(tr185); trIs63	14	1.9	0.396697	2.3889e-10			13	*

## Sheet: Figure 2
Figure 2: EVA-1 Functions in a MADD-4 Pathway to Counteract UNC-6 Interference
Figure 2D: Quantification of muscle arm extension from VL11 and dorsal right muscle number 15 (DR15) in young adults of the indicated genotype. Dorsal muscle arm data is not shown for strains carrying the unc-6 mutation because they lack motor neurons within the dorsal cord, which consequently confounds any interpretation of the resulting muscle arm phenotypes. Statistical significance (p<0.001) …
						p-value		comparison
Genotype		Mean VL11	Mean DR15	S.E.M. VL11	S.E.M. DR15	VL11	DR15	VL11	DR15
trIs30	1	3.13333	3.66667	0.171091	0.138409	-	-	-	-
unc-40(n324) trIs30	2	0.366667	0.366667	0.0894855	0.13116	-	-	-	-
eva-1(ok1133) trIs30	3	2.53333	1.93333	0.124414	0.126249	-	-	-	-
eva-1(tr301) trIs30	4	2.3	2.03333	0.118903	0.147651	-	-	-	-
madd-4(tr185) trIs30	5	2.83333	1.83333	0.144503	0.15225	-	-	-	-
madd-4(ok2854) trIs30	6	2.83333	1.3	0.166667	0.152753	-	-	-	-
madd-4(ok2854) eva-1(ok1133) trIs30	7	2.36667	1.26667	0.176057	0.151113	0.2213	0.438627	3V	6D	NS	NS
madd-4(tr185) eva-1(ok1133) trIs30	8	2.5	1.36667	0.114971	0.0894855	0.422348	0.00528159	3V	5D	NS	NS
unc-6(ev400) trIs30	9	3.56667	-	0.242986	-
unc-6(ev400); madd-4(ok2854) trIs30	10	1.06667	-	0.151113	-	5.40705e-11	-	6V	-	*
unc-6(ev400); eva-1(ok1133) trIs30	11	1.7	-	0.108808	-	2.41329e-06	-	3V	-	*
trIs66/+; unc-6(ev400); eva-1(ok1133) trIs30	12	3.1	-	0.2	-	4.76406e-07	-	11V	-	*
Figure 2E: The average distance of the mid-proximal face of the indicated muscle to the ventral nerve cord in wild type animals (that also harbor the trIs30 muscle arm and neuronal markers). Statistical significance (p<0.01) is indicated with a solid asterisk that is matched in colour with a dot above the data point to which the comparison was made. An outlined asterisk indicates a lack of signif…
		mean distance of muscle surface to midline (um)		S.E.M.	p-value	comparison
ventral left quadrant muscle 11	1	16.1063		0.594466		-
ventral left quadrant muscle 19	2	6.60779		0.341609	3.02473e-13	1	*
Figure 2F: Quantification of VL19 muscle arm extension in young adults of the indicated genotype. Statistical significance (p<0.01) is indicated with a solid asterisk that is matched in colour with a dot above the data point to which the comparison was made. An outlined asterisk indicates a lack of significance (p>0.01).
Genotype		Mean	S.E.M.	p-value		comparison
trIs30	1	4.43333	0.132902			-
unc-40(n324) trIs30	2	0.75	0.14281	1.13766e-23		1	*
eva-1(ok1133) trIs30	3	2.96667	0.188663	1.75576e-08		1	*
madd-4(ok2854); trIs70	4	3.03571	0.166525	7.80627e-09		1	*
eva-1(ok1133) madd-4(ok2854); trIs70	5	2.89286	0.148531	0.380929	0.262372	3, 4	NS, NS
unc-6(ev400); trIs30	6	3.68	0.287054	0.00747202		1	*
madd-4(ok2854); unc-6(ev400); trIs70	7	1.44	0.19218	3.38418e-08	2.27251e-08	4, 6	*, *
unc-6(ev400); eva-1(ok1133) trIs30	8	4.38462	0.147564	1.8523e-07		3	*

## Sheet: Figure 3
Figure 3: EVA-1 Functions Cell-Autonomously in Muscles and Interacts with MADD-4
Figure 3A: Muscle-expressed EVA-1::CFP rescues the muscle extension defects of eva-1 mutants. Statistical significance (p<0.05) is indicated with a solid asterisk that is matched in colour with a dot above the data point to which the comparison was made. An outlined asterisk indicates a lack of significance (p>0.05).
						p-value		comparison
Genotype		Mean VL11	Mean DR15	S.E.M. VL11	S.E.M. DR15	VL11	DR15	VL11	DR15
trIs30	1	3.13333	3.66667	0.171091	0.138409	-	-	-	-
eva-1(ev751) trIs30	2	2.53333	1.9	0.114805	0.129987	-	-	-	-
muscle-EVA-1+eva-1(ev751) trIs30	3	3.06667	2.76667	0.203042	0.212718	-	-	2V	2D	*,*
eva-1(ok1133)	4	2.53333	1.93333	0.124414	0.126249	-	-	-	-
muscle-EVA-1+eva-1(ok1133)	5	2.9	3	0.2	0.2	-	-	4V	4D	*,*
eva-1(tm974)	6	2.4	2.16667	0.1	0.2	-	-	-	-
muscle-EVA-1+eva-1(tm974)	7	3.1	3.53333	0.1	0.2	-	-	7V	7D	*,*
Figure 3D: The normalized relative levels of luciferase signal that immunoprecipitated with each potential ligand-receptor complex.
		normalized relative luciferase signal		S.E.M.
		MADD-4	SLT-1	MADD-4	SLT-1
	EVA-1	161.814	32.7873	3.54559	0.718421
	SAX-3	8.98556	126.424	0.156696	2.20465
	UNC-40	55.3131	16.7061	1.73047	0.522649
	UNC-5	29.1955	10.2021	1.0125	0.353808
	PAT-2	2.18181	6.12522	0.0235429	0.0660945
	control	0	0	0	0
Figure 3J: The quantification of neuronally-expressed MADD-4::YFP localization to muscles over-expressing the indicated receptor. Statistical significance (p<0.05) is indicated with a solid asterisk that is matched in colour with a dot above the data point to which the comparison was made. An outlined asterisk indicates a lack of significance (p>0.05).
Genotype		%YFP +ve	S.E.M.	p-value	comparison
trIs66	1	0	0		-
trIs89; trIs66	2	0.588889	0.0728604	0.000636626	1	*
unc-40(n324); trIs89; trIs66	3	0.8	0.0333333	8.93854e-06	1	*
muscle-UNC-40::CFP+trIs66	4	0	0		-
trIs69; trIs66	5	0	0		-
Figure 3K: The quantification of CFP vesicles in animals that over-express the indicated CFP-tagged receptors (x-axis) in muscles in either the presence of MADD-4::YFP expressed from dorsal muscles (mMADD-4) or pan-neuronally (nMADD-4). Statistical significance (p<0.05) is indicated with a solid asterisk that is matched in colour with a dot above the data point to which the comparison was made. A…
Genotype		%vesicle +ve	S.E.M.	p-value	comparison
trIs78	1	0.0555556	0.0400617		-
trIs89	2	0.0777778	0.0222222		-
trIs78; trIs89	3	0.555556	0.0968644	0.00430034	2	*
muscle-UNC-40::CFP	4	0.0333333	0.0333333		-
muscle-UNC-40::CFP; trIs78	5	0.1	0.0666667	0.232739	4	N.S.
unc-6(ev400); muscle-UNC-40::CFP; trIs78	6	0.441327	0.00979911	0.00345506	5	*
unc-6(ev400); trIs78	7	0.0666667	0.019245		-
trIs69	8	0	0		-
trIs78; trIs69	9	0	0		-
trIs66	10	0	0		-
trIs89	11	0.0777778	0.0222222		-
trIs66; trIs89	12	0.211111	0.0400617	0.0218297	11	*
muscle-UNC-40::CFP	13	0.0333333	0.0333333		-
trIs66; muscle-UNC-40::CFP	14	0.0166667	0.0166667		-

## Sheet: Figure 5
Figure 5: EVA-1 is Sufficient to Confer Sensitivity of UNC-40 to MADD-4 in the Background of UNC-6
Figure 5A: Co-expression of UNC-6 interferes with the ability of HEK293-expressed FLAG-tagged UNC-40 to co-immunoprecipitate luciferase-tagged MADD-4. Co-expression of EVA-1 relieves UNC-6’s interference of the MADD-4-UNC-40 interaction. Statistical significance (p<0.005) is indicated with a solid asterisk that is matched in colour with a dot above the data point to which the comparison was made.…
		normalized relative luciferase signal		S.E.M.		p-value		comparison
FLAG::UNC-40	1	11.2		1.8				-
FLAG::UNC-40+UNC-6	2	2.1		0.4		0.0040437		1	*
EVA-1::CFP+FLAG::UNC-40+UNC-6	3	12.7		2		0.307998	0.00294785	1, 2	*, N.S.
Figure 5E: Distal tip cell migration defects either in the presence (+) or absence (-) of dorsal muscle-expressed (m)MADD-4 (from the trIs78 transgenic array) for the indicated genotype. For simplicity, only the posterior distal defects are shown. Statistical significance (p<0.05) is indicated with a solid asterisk that is matched in colour with a dot above the data point to which the comparison …
Genotype		%DTC defect	S.E.M.	p-value	comparison
trIs30	1	0.7	0.7		-
trIs78; trIs30	2	2.7	0.7		-
eva-1(ok1133) trIs30	3	0	0		-
trIs78; eva-1(ok1133) trIs30	4	1.3	1.3		-
[emb-9p::EVA-1::CFP]#1	5	0.7	0.7		-
[emb-9p::EVA-1::CFP]#2	6	0	0		-
unc-40(n324) trIs30	7	34	2		-
unc-40(n324); trIs78	8	33.3	4.4	0.448204	7	N.S.
unc-6(ev400); trIs30	9	64.7	2.9		-
trIs78; unc-6(ev400); trIs30	10	35	4	0.00151459	9	*
ges-1(RNAi); trIs78; unc-6(ev400); trIs30	11	42.7	0.7	0.0553051	10	N.S.
unc-40(RNAi); trIs78; unc-6(ev400); trIs30	12	58	3.1	0.00401156	11	*
unc-5(e53); trIs30	13	64	3.5		-
[emb-9p::EVA-1::CFP]#1+unc-5(e53); trIs30	14	58	3.1	0.131875	13	N.S.
[emb-9p::EVA-1::CFP]#2+unc-5(e53); trIs30	15	54.7	2.9	0.0539694	13	N.S.
trIs78; unc-5(e53); trIs30	16	66	3.1	0.343666	13	N.S.
[emb-9p::EVA-1::CFP]#1+trIs78; unc-5(e53); trIs30	17	42	1.2	0.00091313	16	*
[emb-9p::EVA-1::CFP]#2+trIs78; unc-5(e53); trIs30	18	41.3	3.3	0.000889383	16	*
ges-1(RNAi); [emb-9p::EVA-1::CFP]#1+trIs78; unc-5(e53); trIs30	19	42.7	2.4	0.407451	17	N.S.
ges-1(RNAi); [emb-9p::EVA-1::CFP]#2+trIs78; unc-5(e53); trIs30	20	40.7	2.4	0.410147	18	N.S.
unc-40(RNAi); [emb-9p::EVA-1::CFP]#1+trIs78; unc-5(e53); trIs30	21	65.3	1.8	0.000189486	17	*
unc-40(RNAi); [emb-9p::EVA-1::CFP]#2+trIs78; unc-5(e53); trIs30	22	66	1.1	7.58314e-05	18	*

## Sheet: Figure 6
Figure 6: MADD-4 Attracts Extending AVM Axons via EVA-1 and UNC-40
Figure 6E: A genetic analysis of the AVM axon guidance errors in the indicated genetic background without transgenic expression of MADD-4. In all of these loss-of-function mutant backgrounds, the misguided axons invariably extend laterally. Statistical significance (p<0.01) is indicated with a solid asterisk that is matched in colour with a dot above the data point to which the comparison was mad…
	Genotype		%AVM Defect	S.E.M.	p-value		comparison
	muIs32	1	0.00666667	0.00666667			-
	madd-4(ok2854); muIs32	2	0	0			-
	eva-1(ok1133); muIs32	3	0.223333	0.0158465			-
	madd-4(ok2854) eva-1(ok1133); muIs32	4	0.21	0.023523	0.324184		3	N.S.
	unc-40(n324); muIs32	5	0.12	0.018619			-
	madd-4(ok2854) unc-40(n324); muIs32	6	0.115	0.0298608	0.441923		5	N.S.
	unc-6(ev400); muIs32	7	0.297387	0.0160735			-
	madd-4(ok2854); unc-6(ev400); muIs32	8	0.487707	0.0199837	1.39934e-05		7	*
	slt-1(ok255); muIs32	9	0.216667	0.0265414			-
	madd-4(ok2854); slt-1(ok255); muIs32	10	0.408	0.026533	0.000344458		9	*
	unc-40(n324); slt-1(ok255); muIs32	11	0.84	0.0193218	5.96967e-11	1.78255e-09	5, 9	*, *
	unc-40(n324) eva-1(ok1133); muIs32	12	0.845	0.0377492	6.18907e-08	2.85685e-08	3, 5	*, *
	eva-1(ok1133); slt-1(ok255); muIs32	13	0.206667	0.05696	0.357778	0.428975	3, 9	N.S., N.S.
Figure 6F: An analysis of laterally-directed AVM axon extension in response to dorsally-expressed MADD-4::YFP. Shown is the percentage of animals in which the AVM extends laterally. Statistical significance (p<0.01) is indicated with a solid asterisk that is matched in colour with a dot above the data point to which the comparison was made. An outlined asterisk indicates a lack of significance (p…
	Genotype		%AVM lateral	S.E.M.	p-value		comparison
	muIs32	1	0.156667	0.0366667			-
	unc-40(n324); muIs32	2	0.303333	0.0255169			-
	eva-1(ok1133); muIs32	3	0.43	0.0389016			-
	unc-40(n324) eva-1(ok1133); muIs32	4	0.852	0.010198	9.06289e-09	2.52137e-06	2, 3	*,*
	unc-6(ev400); muIs32	5	0.453333	0.0333333			-
	unc-40(n324); unc-6(ev400); muIs32	6	0.56	0.0305505	0.0388708		5	N.S.
	eva-1(ok1133); unc-6(ev400); muIs32	7	0.49	0.0208167	0.138072	0.184829	3, 5	N.S., N.S.
	unc-40(n324) eva-1(ok1133); unc-6(ev400); muIs32	8	0.893333	0.0290593	4.08535e-05		7	*
	slt-1(ok255); muIs32	9	0.44	0.046188			-
	unc-40(n324); slt-1(ok255); muIs32	10	0.812	0.0215407	7.76883e-05		9	*
	eva-1(ok1133); slt-1(ok255); muIs32	11	0.36	0.023094	0.136773	0.0981306	3, 9	N.S., N.S.
	unc-40(n324) eva-1(ok1133); slt-1(ok255); muIs32	12	0.766667	0.0176383	7.56255e-05		11	*
Figure 6G: An analysis of dorsally-directed AVM axon extension in response to dorsally-expressed MADD-4::YFP. Shown is the percentage of animals in which the AVM extends dorsally. Statistical significance (p<0.01) is indicated with a solid asterisk that is matched in colour with a dot above the data point to which the comparison was made. An outlined asterisk indicates a lack of significance (p>0…
	Genotype		%AVM dorsal	S.E.M.	p-value		comparison
	muIs32	1	0.146667	0.0204396			-
	unc-40(n324); muIs32	2	0.0133333	0.00843274			-
	eva-1(ok1133); muIs32	3	0.04	0.0206559			-
	unc-40(n324) eva-1(ok1133); muIs32	4	0.04	0.00632456	0.0187023	0.5	2, 3	N.S., N.S.
	unc-6(ev400); muIs32	5	0.54	0.04			-
	unc-40(n324); unc-6(ev400); muIs32	6	0.06	0.011547	0.000161602		5	*
	eva-1(ok1133); unc-6(ev400); muIs32	7	0.505	0.025	2.78824e-07	0.234374	3, 5	*, N.S.
	unc-40(n324) eva-1(ok1133); unc-6(ev400); muIs32	8	0.04	0.011547	1.21466e-05		7	*
	slt-1(ok255); muIs32	9	0.453333	0.0405518			-
	unc-40(n324); slt-1(ok255); muIs32	10	0.048	0.0162481	1.63735e-05		9	*
	eva-1(ok1133); slt-1(ok255); muIs32	11	0.02	0.011547	0.270755	0.000252733	3, 9	N.S., *
	unc-40(n324) eva-1(ok1133); slt-1(ok255); muIs32	12	0.0733333	0.024037	0.0580583		11	N.S.

## Sheet: Figure S1
Figure S1, Related to Figure 3b: Analysis of EVA-1 Domain Function.
Figure S1A: Quantification of VL11 muscle arm extension in young adults of the indicated genotype. Statistical significance (p<0.001) is indicated with a solid asterisk which is matched in colour with a dot above the data point to which the comparison was made. An outlined asterisk indicates a lack of significance (p>0.001).
						p-value		comparison
Genotype		Mean VL11	Mean DR15	S.E.M. VL11	S.E.M. DR15	VL11	DR15	VL11	DR15
trIs30	1	3.13333	3.66667	0.171091	0.138409			-	-
eva-1(tm974) trIs30	2	2.16667	2.4	0.159621	0.132179			-	-
muscle-EVA-1+eva-1(tm974) trIs30	3	3.43333	3.1	0.2	0.2	1.03281e-07	0.000671665	2V	2D	*, *
muscle-EVA-1(ΔGAL1)-1+eva-1(tm974) trIs30	4	2.75	2.23333	0.2	0.2	0.00162592	0.176197	2V	2D	N.S., N.S.
muscle-EVA-1(ΔGAL2)+eva-1(tm974) trIs30	5	2.28333	1.98333	0.2	0.2	0.26848	0.0172033	2V	2D	N.S., N.S.
muscle-EVA-1(ΔGAL1/2)+eva-1(tm974) trIs30	6	2.65	2.56667	0.1	0.1	0.00145257	0.123297	2V	2D	N.S., N.S.
muscle-EVA-1(ΔCYTO)+eva-1(tm974) trIs30	7	2.63333	2.51667	0.2	0.1	0.0117403	0.236652	2V	2D	N.S., N.S.
muscle-EVA-1(PAT-2 TM)+eva-1(tm974) trIs30	8	2.43333	2.23333	0.1	0.1	0.107984	0.172081	2V	2D	N.S., N.S.
Figure S1B: Analysis of the requirement of EVA-1’s predicted galactose-binding lectin-like domains in binding luciferase-tagged MADD-4. Statistical significance (p<0.01) is indicated with a solid asterisk which is matched in colour with a dot above the data point to which the comparison was made. An outlined asterisk indicates a lack of significance (p>0.01).
		normalized relative luciferase signal		S.E.M.		p-value	comparison
EVA-1	1	273.137		37.0756		0.00100725	4	*
EVA-1(ΔGAL1)	2	17.8981		3.63726		0.0481985	4	N.S.
EVA-1(ΔGAL2)	3	13.4037		1.14935		0.0792214	4	N.S.
EVA-1(ΔGAL1+2)	4	6.12232		4.04567			-

## Sheet: Figure S2
Figure S2, Related to Figure 3e-3m: MADD-4 Induces EVA-1 Endocytosis in a Dose-Dependent Manner.
Figure S2: A western blot of lysates of five strains harbouring the indicated transgenic arrays probed and with anti-MADD-4 antibodies. The MADD-4A and MADD-4B isoforms are indicated with arrowheads. alpha-tubulin is used as a loading control. Only trIs66 (neuronally-expressed MADD-4B) and trIs78 (MADD-4A and MADD-4B expressed from the dorsal muscles) are of relevance here. A quantification of th…
		trIs63	trIs65	trIs66	trIs77	trIs78
	normalized protein level	5.12222	1.33413	35.6749	10.868	68.723

## Sheet: Figure S4
Figure S4, Related to Figure 5: EVA-1 is Sufficient to Confer UNC-40 Sensitivity to MADD-4 in the Background of UNC-6.
Figure S4: Anterior distal tip cell migration defects either in the presence (+) or absence (-) of dorsal muscle-expressed (m)MADD-4 (from the trIs78 transgenic array) for the indicated genotype. The posterior distal defects are shown in Figure 5e and for simplicity of display, the anterior defects are reported here. Statistical significance (p<0.05) is indicated with a solid asterisk that is mat…
Genotype		%DTC defect	S.E.M.	p-value	comparison
trIs30	1	0	0		-
trIs78; trIs30	2	0	0		-
eva-1(ok1133) trIs30	3	0	0		-
trIs78; eva-1(ok1133) trIs30	4	0.7	0.7		-
[emb-9p::EVA-1::CFP]#1	5	0.7	0.7		-
[emb-9p::EVA-1::CFP]#2	6	1.3	0.7		-
unc-40(n324) trIs30	7	22	2		-
unc-40(n324); trIs78	8	19.3	0.7	0.137288	7	N.S.
unc-6(ev400); trIs30	9	47.3	1.8		-
trIs78; unc-6(ev400); trIs30	10	23.3	2.7	0.000842665	9	*
ges-1(RNAi); trIs78; unc-6(ev400); trIs30	11	24	2	0.425619	10	N.S.
unc-40(RNAi); trIs78; unc-6(ev400); trIs30	12	41.3	2.9	0.0039831	11	*
unc-5(e53); trIs30	13	36	3.1		-
[emb-9p::EVA-1::CFP]#1+unc-5(e53); trIs30	14	38.7	3.5	0.299143	13	N.S.
[emb-9p::EVA-1::CFP]#2+unc-5(e53); trIs30	15	42	5	0.1829	13	N.S.
trIs78; unc-5(e53); trIs30	16	34.7	4.4	0.407451	13	N.S.
[emb-9p::EVA-1::CFP]#1+trIs78; unc-5(e53); trIs30	17	22	1.2	0.024371	16	*
[emb-9p::EVA-1::CFP]#2+trIs78; unc-5(e53); trIs30	18	22.7	3.3	0.0472232	16	*
ges-1(RNAi); [emb-9p::EVA-1::CFP]#1+trIs78; unc-5(e53); trIs30	19	24.7	1.3	0.102553	17	N.S.
ges-1(RNAi); [emb-9p::EVA-1::CFP]#2+trIs78; unc-5(e53); trIs30	20	24.7	1.3	0.303584	18	N.S.
unc-40(RNAi); [emb-9p::EVA-1::CFP]#1+trIs78; unc-5(e53); trIs30	21	34.7	0.7	0.000342616	17	*
unc-40(RNAi); [emb-9p::EVA-1::CFP]#2+trIs78; unc-5(e53); trIs30	22	34.7	0.7	0.0121143	18	*
